# Supplementary material for: Machine Learning for Coronary Plaque Characterization: A Multimodal Review of OCT, IVUS, and CCTA
Source: Diagnostics (Basel). 2025 Jul 19;15(14):1822. doi: 10.3390/diagnostics15141822 (PMC12293362; doi:10.3390/diagnostics15141822)
Supplement: Supplementary file 1 [file diagnostics-15-01822-s001.zip]

Archive with 1 entries (1 files):
- diagnostics-3674434-supplementary.pdf
